# Supplementary material for: Coupled hydraulic behavior of confluence and diversion flow with multi-gate regulation in a hydropower expansion project
Source: PLoS One. 2025 Sep 30;20(9):e0333502. doi: 10.1371/journal.pone.0333502 (PMC12483225; doi:10.1371/journal.pone.0333502)
Supplement: S1 Data — (XLSX) [file pone.0333502.s001.xlsx]

## Sheet: Summary of test Conditions
Conditions	scenarios	Total inflow rate m3•s-1	Flow distribution/m3•s-1		Flow distribution/m3•s-1		Water level downstream of the regulating gate/m	Water level downstream of the diversion gates/m	Note
			Phase I box culverts	Phase II box culverts	Regulating gates	Diversion gates
Normal operation of the diversion gate	1	73	37.5	35.5	0	73	/	1340.79	When the tailrace channel flow exceeds 75 m3/s, the Regulating Gate comes into operation. The Diversion Gate is designed to handle a required flow rate of 75 m3/s; any excess flow beyond this capacity must be discharged through the Regulating Gate.
	2	89.88	37.5	52.38	14.88	75	1338.35	1340.88
	3	146	37.5	108.5	71	75	1340.35	1340.88
	4	162.88	37.5	125.38	87.88	75	1340.75	1340.88
	5	89.88	16.88	73	14.88	75	1338.35	1340.88
	6	146	73	73	71	75	1340.35	1340.88
	7	162.88	16.88	146	87.88	75	1340.75	1340.88
	8	221	75	146	146	75	1341.78	1340.88
Maintenance of the diversion gate	9	73	37.5	35.5	73	0	1340.38	/	Under maintenance conditions, water is discharged through the regulating gate while the diversion gate remains closed.
	10	89.88	37.5	52.38	89.88	0	1340.79	/
	11	146	37.5	108.5	146	0	1341.78	/
	12	162.88	37.5	125.38	162.88	0	1341.95	/
	13	89.88	16.88	73	89.88	0	1340.79	/
	14	146	73	73	146	0	1341.78	/
	15	162.88	16.88	146	162.88	0	1341.95	/
	16	221	75	146	221	0	1342.59	/

## Sheet: Normal Operation Data
scenarios	1							Note:
	Station Number(m)	Measuring point positions	Model Flow Velocity(cm/s)			water surface elevation (m)		In the experimental dataset, each Station Number indicates a specific cross-sectional location along the flow direction.The key stations are defined as follows:
			left	middle	right			T0+00: This station marks the outlet of the Phase I box culvert and serves as the starting cross-section of the tailrace channel, where the flow exits the culvert.
Tailrace channel	T0+00	bottom	/	11.88	/	1341.18		D0+00: Denotes the cross-section at the front edge of the pier of the Diversion Gate.
Tailrace channel	T0+33	bottom	8.68	9.64	2.92	1341.18		R0+00: Denotes the cross-section at the front edge of the pier of the Regulating Gate.
Tailrace channel	T0+70	bottom	11.56	9.64	10.28	1341.24
Tailrace channel	T0+100	bottom	10.54	9.64	8.71	1341.23
Tailrace channel	T0+130	bottom	8.68	9.64	5.16	1341.23
Diversion gate	T0+160/D0+00	bottom	37.48	/	40.04	1341.35
Diversion gate	D0+15.5	bottom	41	/	38.75	1340.95
Diversion gate	D0+35.5	bottom	21	25.64	32.04	1340.18
Diversion gate	D0+55.5	bottom	4.52	24.04	22.76	1340.98
Diversion gate	D0+85.5	bottom	6.44	13.8	21.48	1340.89
Diversion gate	D0+115	bottom	2.28	13.8	15.4	1340.99
scenarios	2
	Station Number(m)	Measuring point positions	Model Flow Velocity(cm/s)			water surface elevation (m)
			left	middle	right
Tailrace channel	T0+00	surface	/	10.6	/	1342.2
Tailrace channel		bottom	/	11.24	/
Tailrace channel	T0+33	surface	10.6	10.28	0	1342.38
Tailrace channel		bottom	7.4	9	1.96
Tailrace channel	T0+70	surface	11.56	11.24	10.6	1342.35
Tailrace channel		bottom	11.56	9.64	8.68
Tailrace channel	T0+100	surface	10.53	10.52	8.01	1342.35
Tailrace channel		bottom	10.12	9.63	7.32
Tailrace channel	T0+130	surface	9.32	9.64	7.08	1342.36
Tailrace channel		bottom	8.36	6.76	5.16
Regulating gate	T0+160/R0+00	surface	3.56	0	3.88	1342.27
Regulating gate		bottom	5.48	0	2.92
Regulating gate	R0+15.5	surface	/	/	4.84	1339.12
Regulating gate		bottom	/	/	6.96
Regulating gate	R0+26.5	surface	/	/	4.52	1339.17
Regulating gate		bottom	/	/	1.627
Regulating gate	R0+33.5	surface	/	/	1.96	1339.17
Regulating gate		bottom	/	/	2.6
Regulating gate	R0+43.7	surface	3.28	3.24	4.2	1339.14
Regulating gate		bottom	0	3.88	4.84
Regulating gate	R0+61.4	bottom	0	2.92	3.88	1339.2
Regulating gate	R0+91.4	bottom	3.88	3.88	3.88	1339.2
Regulating gate	R0+121.4	bottom	3.88	4.84	3.88	1339.11
Regulating gate	R0+151.4	bottom	5.8	5.8	5.8	1339.11
Regulating gate	R0+181.4	bottom	5.8	5.8	5.8	1339.1
Regulating gate	R0+211	bottom	5.8	4.84	5.8	1338.89
Diversion gate	D0+0	surface	25	/	29.8	1342.35
Diversion gate		bottom	41.32	/	38.76
Diversion gate	D0+15.5	surface	54.76	/	54.28	1341.07
Diversion gate		bottom	89.56	/	85.32
Diversion gate	D0+35.5	surface	38.12	32.68	39.72	1340.2
Diversion gate		bottom	24.04	28.2	47.72
Diversion gate	D0+55.5	surface	7.72	27.24	8.68	1340.91
Diversion gate		bottom	3.88	17.96	18.28
Diversion gate	D0+85.5	surface	4.52	24.04	16.36	1340.94
Diversion gate		bottom	3.56	21.16	7.4
Diversion gate	D0+115	surface	14.44	15.72	14.76	1340.94
Diversion gate		bottom	14.76	16.36	15.4
scenarios	3
	Station Number(m)	Measuring point positions	Model Flow Velocity(cm/s)			water surface elevation (m)
			left	middle	right
Tailrace channel	T0+00	surface	/	15.4	/	1342.23
Tailrace channel		bottom	/	11.88	/
Tailrace channel	T0+33	surface	22.12	16.68	2.6	1342.32
Tailrace channel		bottom	16.36	14.12	2.92
Tailrace channel	T0+70	surface	24.68	21.8	12.52	1342.29
Tailrace channel		bottom	22.76	15.4	9.64
Tailrace channel	T0+100	surface	17.52	20.9	12.41	1342.23
Tailrace channel		bottom	15.62	13.6	9.64
Tailrace channel	T0+130	surface	9.96	20.2	12.2	1342.28
Tailrace channel		bottom	6.68	11.88	9.64
Regulating gate	T0+160/R0+00	surface	2.92	63.96	4.2	1342.3
Regulating gate		bottom	9	72.36	5.8
Regulating gate	R0+15.5	surface	2.92	118.44	6.76	1340.14
Regulating gate		bottom	3.24	115.96	3.88
Regulating gate	R0+26.5	surface	16.68	104.36	5.48	1340.22
Regulating gate		bottom	5.48	105.96	3.24
Regulating gate	R0+33.5	surface	36.84	112.68	5.48	1340.25
Regulating gate		bottom	40.36	93.16	1.947
Regulating gate	R0+43.7	surface	27.24	74.6	10.28	1340.19
Regulating gate		bottom	19.24	81.32	7.72
Regulating gate	R0+61.4	surface	70.76	8.36	17.32	1340.13
Regulating gate		bottom	61.8	11.56	16.04
Regulating gate	R0+91.4	surface	74.92	41.32	22.12	1340.1
Regulating gate		bottom	65.96	31.72	31.72
Regulating gate	R0+121.4	surface	64.04	46.12	6.76	1340.31
Regulating gate		bottom	59.56	21.68	8.68
Regulating gate	R0+151.4	surface	53.8	46.76	29.8	1340.46
Regulating gate		bottom	42.28	38.76	18.28
Regulating gate	R0+181.4	surface	48.36	46.76	31.76	1340.4
Regulating gate		bottom	41.32	34.6	29.32
Regulating gate	R0+211	surface	49.56	46.44	39.08	1340.47
Regulating gate		bottom	40.36	37.48	33.32
Diversion gate	D0+0	surface	27.56	/	27.56	1342.37
Diversion gate		bottom	32.2	/	45.8
Diversion gate	D0+15.5	surface	40.36	/	36.52	1340.95
Diversion gate		bottom	74.28	/	73.64
Diversion gate	D0+35.5	surface	38.12	38.44	29.16	1340.32
Diversion gate		bottom	37.8	33.64	32.68
Diversion gate	D0+55.5	surface	1.96	18.6	22.2	1341.03
Diversion gate		bottom	2.92	21.8	19.24
Diversion gate	D0+85.5	surface	5.8	21.8	23.08	1341.06
Diversion gate		bottom	8.68	16.04	16.36
Diversion gate	D0+115	surface	3.88	16.36	21.48	1341.03
Diversion gate		bottom	1.16	10.6	17
scenarios	4
	Station Number(m)	Measuring point positions	Model Flow Velocity(cm/s)			water surface elevation (m)
			left	middle	right
Tailrace channel	T0+00	surface	/	9.6	/	1341.99
Tailrace channel		bottom	/	9	/
Tailrace channel	T0+33	surface	26.92	21.92	3.24	1341.96
Tailrace channel		bottom	21.48	17.32	1.96
Tailrace channel	T0+70	surface	32.68	28.2	9.64	1342.99
Tailrace channel		bottom	27.24	17.64	7.72
Tailrace channel	T0+100	surface	22.1	25.6	11.2	1342.02
Tailrace channel		bottom	19.8	16.4	10.34
Tailrace channel	T0+130	surface	13.48	23.08	14.12	1342.28
Tailrace channel		bottom	9.8	14.76	9.96
Regulating gate	T0+160/R0+00	surface	8.36	58.92	5.48	1340.95
Regulating gate		bottom	3.88	73	16.36
Regulating gate	R0+15.5	surface	2.92	97.32	9.32	1340.68
Regulating gate		bottom	1.96	102.4	23.08
Regulating gate	R0+26.5	surface	11.24	87.08	11.24	1340.85
Regulating gate		bottom	6.44	73.64	4.2
Regulating gate	R0+33.5	surface	40.36	82.28	8.68	1340.85
Regulating gate		bottom	20.84	64.68	4.84
Regulating gate	R0+43.7	surface	27.88	48.36	5.16	1340.79
Regulating gate		bottom	17.32	44.84	2.92
Regulating gate	R0+61.4	surface	56.68	10.6	3.56	1340.79
Regulating gate		bottom	52.52	6.44	3.88
Regulating gate	R0+91.4	surface	52.84	25.64	4.2	1340.79
Regulating gate		bottom	48.36	22.76	3.88
Regulating gate	R0+121.4	surface	49.32	33.64	12.84	1340.82
Regulating gate		bottom	41	24.04	6.76
Regulating gate	R0+151.4	surface	46.76	41.76	25.64	1376.25
Regulating gate		bottom	41.64	33.96	23.08
Regulating gate	R0+181.4	surface	41.96	43.56	30.76	1340.79
Regulating gate		bottom	39.06	32.68	25
Regulating gate	R0+211	surface	42.28	40.68	35.24	1340.8
Regulating gate		bottom	39.08	33.96	27.24
Diversion gate	D0+0	surface	28.96	/	25.96	1342.37
Diversion gate		bottom	44.84	/	39.4
Diversion gate	D0+15.5	surface	49	/	46.76	1340.47
Diversion gate		bottom	74.6	/	78.44
Diversion gate	D0+35.5	surface	40.68	35.56	37.48	1340.05
Diversion gate		bottom	36.84	28.84	39.72
Diversion gate	D0+55.5	surface	4.48	27.88	20.52	1340.85
Diversion gate		bottom	4.48	21.8	20.52
Diversion gate	D0+85.5	surface	8.68	19.24	18.28	1340.76
Diversion gate		bottom	3.88	17.32	8.68
Diversion gate	D0+115	surface	9.64	17	17	1340.89
Diversion gate		bottom	6.12	13.48	10.28
scenarios	5
	Station Number(m)	Measuring point positions	Model Flow Velocity(cm/s)			water surface elevation (m)
			left	middle	right
Tailrace channel	T0+00	surface	/	4.84	/	1342.11
Tailrace channel		bottom	/	3.88	/
Tailrace channel	T0+33	surface	12.84	4.84	0	1342.32
Tailrace channel		bottom	12.2	2.92	0
Tailrace channel	T0+70	surface	18.28	14.44	3.56	1342.32
Tailrace channel		bottom	12.84	12.52	1.96
Tailrace channel	T0+100	surface	16.5	12.56	3.02	1342.47
Tailrace channel		bottom	13.1	9.5	1.96
Tailrace channel	T0+130	surface	13.48	11.56	2.587	1342.61
Tailrace channel		bottom	9	6.44	1.96
Regulating gate	T0+160/R0+00	bottom	3.52	3.88	9.64	1342.3
Regulating gate	R0+15.5	bottom	0	0	65.44	1339.21
Regulating gate	R0+26.5	bottom	2.44	0	20.8	1339.23
Regulating gate	R0+33.5	bottom	2.44	5.32	28	1339.26
Regulating gate	R0+43.7	bottom	5.32	3.88	31.6	1339.2
Regulating gate	R0+61.4	bottom	2.44	6.76	24.4	1339.26
Regulating gate	R0+91.4	bottom	3.52	8.92	20.44	1339.17
Regulating gate	R0+121.4	bottom	6.76	14.32	12.16	1339.23
Regulating gate	R0+151.4	bottom	17.2	21.52	21.88	1339.23
Regulating gate	R0+181.4	bottom	17.92	20.8	21.16	1339.23
Regulating gate	R0+211	bottom	21.16	21.16	20.44	1339.21
Diversion gate	D0+0	surface	27.88	/	28.84	1342.24
Diversion gate		bottom	40.68	/	40.04
Diversion gate	D0+15.5	surface	56.84	/	56.52	1341.04
Diversion gate		bottom	86.04	/	86.12
Diversion gate	D0+35.5	surface	38.44	41	39.72	1340.11
Diversion gate		bottom	29.8	29.48	47.08
Diversion gate	D0+55.5	surface	5.8	28.2	13.48	1340.91
Diversion gate		bottom	4.84	24.68	23.72
Diversion gate	D0+85.5	surface	3.24	16.36	21.12	1340.94
Diversion gate		bottom	2.267	10.6	20.52
Diversion gate	D0+115	surface	8.04	19.88	16.68	1340.97
Diversion gate		bottom	6.76	14.12	14.12
scenarios	6
	Station Number(m)	Measuring point positions	Model Flow Velocity(cm/s)			water surface elevation (m)
			left	middle	right
Tailrace channel	T0+00	surface	/	25	/	1342.14
Tailrace channel		bottom	/	24.04	/
Tailrace channel	T0+33	surface	14.44	16.68	2.92	1342.29
Tailrace channel		bottom	13.8	17	2.587
Tailrace channel	T0+70	surface	19.88	18.92	23.08	1342.11
Tailrace channel		bottom	18.6	16.68	18.92
Tailrace channel	T0+100	surface	15.6	18.01	20.03	1342.15
Tailrace channel		bottom	14.3	15.98	17.92
Tailrace channel	T0+130	surface	10.6	17.32	17.64	1342.18
Tailrace channel		bottom	4.84	13.48	13.8
Regulating gate	T0+160/R0+00	surface	4.84	55.4	3.24	1342.24
Regulating gate		bottom	4.2	60.84	6.44
Regulating gate	R0+15.5	surface	2.92	115.56	6.76	1340.2
Regulating gate		bottom	1.96	132.84	5.15
Regulating gate	R0+26.5	surface	7.08	105.32	4.84	1340.25
Regulating gate		bottom	4.84	97.96	4.2
Regulating gate	R0+33.5	surface	37.8	107.88	3.88	1340.25
Regulating gate		bottom	30.76	94.12	2.92
Regulating gate	R0+43.7	surface	22.12	102.12	8.68	1340.19
Regulating gate		bottom	20.2	103.4	6.44
Regulating gate	R0+61.4	surface	65.64	22.44	9.32	1339.92
Regulating gate		bottom	55.4	20.52	15.4
Regulating gate	R0+91.4	surface	73.32	40.68	12.52	1339.95
Regulating gate		bottom	65.96	39.72	19.24
Regulating gate	R0+121.4	surface	56.04	49.96	5.8	1340.43
Regulating gate		bottom	53.16	42.6	8.68
Regulating gate	R0+151.4	surface	46.12	47.72	23	1340.22
Regulating gate		bottom	37.48	39.08	23.08
Regulating gate	R0+181.4	surface	43.24	43.48	37.48	1340.24
Regulating gate		bottom	42.6	32.68	28.52
Regulating gate	R0+211	surface	46.12	42.6	38.76	1340.41
Regulating gate		bottom	40.36	36.2	29.48
Diversion gate	D0+0	surface	28.2	/	31.08	1342.33
Diversion gate		bottom	38.76	/	35.56
Diversion gate	D0+15.5	surface	48.36	/	48.36	1340.74
Diversion gate		bottom	84.52	/	81.32
Diversion gate	D0+35.5	surface	42.92	26.6	42.28	1340.14
Diversion gate		bottom	27	28.12	46.12
Diversion gate	D0+55.5	surface	4.52	25	24.36	1340.85
Diversion gate		bottom	9.64	18.28	15.4
Diversion gate	D0+85.5	surface	3.56	17.32	17.64	1340.72
Diversion gate		bottom	3.88	17.32	19.88
Diversion gate	D0+115	surface	10.6	17.64	14.12	1340.72
Diversion gate		bottom	7.72	12.52	12.84
scenarios	7
	Station Number(m)	Measuring point positions	Model Flow Velocity(cm/s)			water surface elevation (m)
			left	middle	right
Tailrace channel	T0+00	surface	/	4.52	/	1342.02
Tailrace channel		bottom	/	3.24	/
Tailrace channel	T0+33	surface	30.44	14.44	1.947	1342.2
Tailrace channel		bottom	21.8	10.28	3.56
Tailrace channel	T0+70	surface	32.36	27.88	9.96	1342.17
Tailrace channel		bottom	25.96	24.68	5.16
Tailrace channel	T0+100	surface	20.6	26.23	14.2	1342.22
Tailrace channel		bottom	8.91	24.9	10.2
Tailrace channel	T0+130	surface	5.48	25.96	18.92	1342.31
Tailrace channel		bottom	2.6	17.96	14.76
Regulating gate	T0+160/R0+00	surface	7.4	70.44	9.96	1341.85
Regulating gate		bottom	7.4	73.64	20.2
Regulating gate	R0+15.5	surface	2.92	104.68	7.72	1340.2
Regulating gate		bottom	3.56	112.68	14.44
Regulating gate	R0+26.5	surface	10.92	89	11.56	1341
Regulating gate		bottom	5.16	83.56	6.76
Regulating gate	R0+33.5	surface	29.8	89.32	9.32	1340.55
Regulating gate		bottom	21.48	80.04	5.8
Regulating gate	R0+43.7	surface	27.88	63.72	6.44	1341.09
Regulating gate		bottom	22.76	48.36	4.84
Regulating gate	R0+61.4	surface	51.88	22.76	2.92	1340.85
Regulating gate		bottom	51.88	9.64	7.08
Regulating gate	R0+91.4	surface	54.44	27.88	4.52	1340.82
Regulating gate		bottom	56.36	21.16	6.12
Regulating gate	R0+121.4	surface	51.88	37.48	8.04	1340.82
Regulating gate		bottom	47.08	25.96	5.8
Regulating gate	R0+151.4	surface	49.96	47.4	32.68	1340.85
Regulating gate		bottom	43.24	34.92	25
Regulating gate	R0+181.4	surface	48.36	46.44	36.2	1340.85
Regulating gate		bottom	42.28	38.76	26.28
Regulating gate	R0+211	surface	46.44	45.48	39.08	1340.74
Regulating gate		bottom	41.64	37.48	30.44
Diversion gate	D0+0	surface	28.2	/	27.24	1342.29
Diversion gate		bottom	41.96	/	44.84
Diversion gate	D0+15.5	surface	40.36	/	40.36	1340.65
Diversion gate		bottom	88.36	/	81
Diversion gate	D0+35.5	surface	38.76	24.36	35.56	1340.5
Diversion gate		bottom	25.96	26.28	39.08
Diversion gate	D0+55.5	surface	8.3	27.24	14.76	1341.03
Diversion gate		bottom	5.8	17	18.28
Diversion gate	D0+85.5	surface	5.8	20.84	17.32	1340.94
Diversion gate		bottom	6.68	16.68	13.48
Diversion gate	D0+115	surface	14.12	16.04	11.56	1340.9
Diversion gate		bottom	7.4	12.52	15.4
scenarios	8
	Station Number(m)	Measuring point positions	Model Flow Velocity(cm/s)			water surface elevation (m)
			left	middle	right
Tailrace channel	T0+00	surface	/	18.92	/	1342.02
Tailrace channel		bottom	/	18.28	/
Tailrace channel	T0+33	surface	31.4	25.64	1.96	1342.23
Tailrace channel		bottom	25	20.84	3.88
Tailrace channel	T0+70	surface	37.48	30.76	17.64	1342.17
Tailrace channel		bottom	29.78	25	15.4
Tailrace channel	T0+100	surface	21.1	30.2	18.9	1342.19
Tailrace channel		bottom	18.6	26.99	14.6
Tailrace channel	T0+130	surface	7.72	28.2	20.2	1342.22
Tailrace channel		bottom	8.36	19.56	13.48
Regulating gate	T0+160/R0+00	surface	33.64	26.6	17.96	1342.09
Regulating gate		bottom	24.36	17.64	13.48
Regulating gate	R0+15.5	surface	30.76	25	15.4	1342.18
Regulating gate		bottom	29.8	22.76	14.12
Regulating gate	R0+26.5	surface	26.28	22.12	15.4	1342.2
Regulating gate		bottom	20.52	14.44	8.68
Regulating gate	R0+33.5	surface	26.6	19.24	10.92	1342.26
Regulating gate		bottom	21.16	13.16	9
Regulating gate	R0+43.7	surface	29.16	17.32	11.56	1342.17
Regulating gate		bottom	30.44	17.32	11.88
Regulating gate	R0+61.4	surface	22.44	17.32	14.44	1342.17
Regulating gate		bottom	21.8	14.76	12.2
Regulating gate	R0+91.4	surface	24.04	20.6	18.28	1342.14
Regulating gate		bottom	22.12	18.28	16.362
Regulating gate	R0+121.4	surface	29.8	27.88	25.96	1342.08
Regulating gate		bottom	26.6	24.04	21.16
Regulating gate	R0+151.4	surface	35.56	33.64	34.28	1342.11
Regulating gate		bottom	30.76	31.72	29.8
Regulating gate	R0+181.4	surface	36.52	36.52	34.6	1342.11
Regulating gate		bottom	28.84	30.12	27.56
Regulating gate	R0+211	surface	40.04	38.76	37.16	1341.97
Regulating gate		bottom	31.72	29.16	28.52
Diversion gate	D0+0	surface	30.12	/	30.12	1342.27
Diversion gate		bottom	35.24	/	31.08
Diversion gate	D0+15.5	surface	58.28	/	58.28	1340.8
Diversion gate		bottom	79.16	/	81
Diversion gate	D0+35.5	surface	33.32	29.16	45.16	1340.6
Diversion gate		bottom	26.92	26.6	33
Diversion gate	D0+55.5	surface	3.56	25	29.16	1341
Diversion gate		bottom	2.92	13.8	19.88
Diversion gate	D0+85.5	surface	1.627	20.2	24.04	1340.91
Diversion gate		bottom	3.24	11.88	19.56
Diversion gate	D0+115	surface	8.68	16.04	14.44	1340.9
Diversion gate		bottom	4.52	12.84	11.24

## Sheet: Maintenance Condition Data
scenarios	9							Note:
	Station Number(m)	Measuring point positions	Model Flow Velocity(cm/s)			water surface elevation (m)		In the experimental dataset, each Station Number indicates a specific cross-sectional location along the flow direction.The key stations are defined as follows:
			left	middle	right			T0+00: This station marks the outlet of the Phase I box culvert and serves as the starting cross-section of the tailrace channel, where the flow exits the culvert.
Tailrace channel	T0+00	bottom	/	16.36	/	1340.55		R0+00: Denotes the cross-section at the front edge of the pier of the Regulating Gate.
Tailrace channel	T0+33	bottom	9.96	10.28	2.92	1340.88
Tailrace channel	T0+70	bottom	14.44	14.44	15.08	1340.88
Tailrace channel	T0+100	bottom	14.65	13.46	16.51	1340.87
Tailrace channel	T0+130	bottom	14.98	12.52	17.32	1340.87
Regulating gate	T0+160/R0+00	bottom	17	18.28	20.2	1340.65
Regulating gate	R0+15.5	bottom	17.32	17.32	18.28	1340.5
Regulating gate	R0+26.5	bottom	9.64	10.92	9.96	1340.46
Regulating gate	R0+33.5	bottom	11.56	9.64	11.56	1340.55
Regulating gate	R0+43.7	bottom	17.32	19.88	16.36	1340.49
Regulating gate	R0+61.4	bottom	16.36	16.36	16.36	1340.49
Regulating gate	R0+91.4	bottom	19.56	20.52	20.84	1340.46
Regulating gate	R0+121.4	bottom	25.96	25	23.4	1340.31
Regulating gate	R0+151.4	bottom	33.64	37.48	36.84	1340.37
Regulating gate	R0+181.4	bottom	35.88	36.2	34.28	1340.22
Regulating gate	R0+211	bottom	34.28	38.76	37.48	1340.38
scenarios	10
	Station Number(m)	Measuring point positions	Model Flow Velocity(cm/s)			water surface elevation (m)
			left	middle	right
Tailrace channel	T0+00	bottom	/	15.88	/	1341
Tailrace channel	T0+33	bottom	11.24	9.96	3.24	1341.15
Tailrace channel	T0+70	bottom	17.32	15.72	12.52	1341.09
Tailrace channel	T0+100	bottom	12.46	15.01	13.59	1341.08
Tailrace channel	T0+130	bottom	5.8	14.12	14.44	1341.08
Regulating gate	T0+160/R0+00	bottom	18.92	20.2	18.6	340.89
Regulating gate	R0+15.5	bottom	19.88	19.24	17.64	1340.98
Regulating gate	R0+26.5	bottom	11.56	9	7.72	1341.03
Regulating gate	R0+33.5	bottom	11.56	14.76	10.6	1341.06
Regulating gate	R0+43.7	bottom	19.24	20.84	13.8	1341.03
Regulating gate	R0+61.4	bottom	15.4	17.96	15.08	1341.03
Regulating gate	R0+91.4	bottom	19.56	18.28	18.6	1341.03
Regulating gate	R0+121.4	bottom	23.4	24.04	23.08	1340.91
Regulating gate	R0+151.4	bottom	31.4	32.36	34.28	1340.85
Regulating gate	R0+181.4	bottom	33.64	33.64	33	1340.85
Regulating gate	R0+211	bottom	37.44	35.24	31.72	1340.8
scenarios	11
	Station Number(m)	Measuring point positions	Model Flow Velocity(cm/s)			water surface elevation (m)
			left	middle	right
Tailrace channel	T0+00	surface	/	9.96	/	1341.96
Tailrace channel		bottom	/	9.64	/
Tailrace channel	T0+33	surface	21.8	9.64	1.96	1342.17
Tailrace channel		bottom	16.36	9	1.96
Tailrace channel	T0+70	surface	26.28	22.12	9.96	1342.14
Tailrace channel		bottom	20.84	15.4	8.68
Tailrace channel	T0+100	surface	20.54	22.04	13.59	1342.16
Tailrace channel		bottom	18.96	17.56	11.52
Tailrace channel	T0+130	surface	17.08	22.12	17.32	1342.18
Tailrace channel		bottom	11.96	19.24	15.4
Regulating gate	T0+160/R0+00	surface	25	29.16	25	1341.94
Regulating gate		bottom	25.64	23.72	20.2
Regulating gate	R0+15.5	surface	22.44	30.76	30.76	1342.06
Regulating gate		bottom	23.08	27.56	23.08
Regulating gate	R0+26.5	surface	16.36	25	16.36	1342.17
Regulating gate		bottom	17.32	15.08	17
Regulating gate	R0+33.5	surface	14.44	23.4	14.76	1342.2
Regulating gate		bottom	16.04	2.52	15.4
Regulating gate	R0+43.7	surface	19.24	23.72	16.68	1342.08
Regulating gate		bottom	25	22.44	15.08
Regulating gate	R0+61.4	surface	18.92	22.12	18.6	1342.11
Regulating gate		bottom	18.6	21.66	16.36
Regulating gate	R0+91.4	surface	23.4	24.68	23.72	1342.05
Regulating gate		bottom	19.88	22.12	21.16
Regulating gate	R0+121.4	surface	30.12	29.8	29.8	1341.99
Regulating gate		bottom	27.24	29.16	25.96
Regulating gate	R0+151.4	surface	38.44	39.4	40.04	1341.9
Regulating gate		bottom	34.6	37.48	35.24
Regulating gate	R0+181.4	surface	41.64	41	40.36	1341.84
Regulating gate		bottom	33.32	35.88	33.64
Regulating gate	R0+211	surface	42.92	41.32	42.28	1341.85
Regulating gate		bottom	34.6	37.16	32.32
scenarios	12
	Station Number(m)	Measuring point positions	Model Flow Velocity(cm/s)			water surface elevation (m)
			left	middle	right
Tailrace channel	T0+00	surface	/	10.6	/	1342.32
Tailrace channel		bottom	/	9.64	/
Tailrace channel	T0+33	surface	24.04	17.32	2.92	1342.41
Tailrace channel		bottom	15.4	13.48	1.96
Tailrace channel	T0+70	surface	27.56	24.36	11.88	1342.35
Tailrace channel		bottom	19.88	18.92	8.68
Tailrace channel	T0+100	surface	21.98	23.54	14.99	1342.34
Tailrace channel		bottom	16.25	19.01	11.02
Tailrace channel	T0+130	surface	14.84	22.76	18.6	1342.34
Tailrace channel		bottom	13.88	19.88	14.76
Regulating gate	T0+160/R0+00	surface	28.2	32.64	25	1342.21
Regulating gate		bottom	21.48	27.88	23.4
Regulating gate	R0+15.5	surface	25	31.4	25	1342.27
Regulating gate		bottom	25.32	28.84	25.96
Regulating gate	R0+26.5	surface	20.2	27.56	17.64	1342.35
Regulating gate		bottom	17	18.92	14.44
Regulating gate	R0+33.5	surface	14.44	25.32	14.44	1342.38
Regulating gate		bottom	15.72	22.12	15.4
Regulating gate	R0+43.7	surface	21.82	24.04	18.28	1342.23
Regulating gate		bottom	22.76	24.64	21.16
Regulating gate	R0+61.4	surface	19.56	24.04	20.2	1342.29
Regulating gate		bottom	17.64	20.84	17.32
Regulating gate	R0+91.4	surface	25	27.56	25	1342.2
Regulating gate		bottom	21.16	24.68	21.8
Regulating gate	R0+121.4	surface	30.76	33	30.76	1342.14
Regulating gate		bottom	28.2	28.52	28.2
Regulating gate	R0+151.4	surface	40.36	42.6	41.96	1341.99
Regulating gate		bottom	35.24	39.4	37.16
Regulating gate	R0+181.4	surface	42.92	43.56	43.24	1342.02
Regulating gate		bottom	35.52	37.8	35.56
Regulating gate	R0+211	surface	42.28	43.88	44.84	1342
Regulating gate		bottom	34.28	39.08	35.88
scenarios	13
	Station Number(m)	Measuring point positions	Model Flow Velocity(cm/s)			water surface elevation (m)
			left	middle	right
Tailrace channel	T0+00	bottom	/	0	/	1340.97
Tailrace channel	T0+33	bottom	15.4	13.8	0.653	1341.18
Tailrace channel	T0+70	bottom	19.56	18.6	6.12	1341.12
Tailrace channel	T0+100	bottom	16.51	17.24	9.98	1341.1
Tailrace channel	T0+130	bottom	13.07	16.04	13.8	1341.08
Regulating gate	T0+160/R0+00	bottom	15.08	19.56	19.24	1340.95
Regulating gate	R0+15.5	bottom	17.96	18.92	18.28	1341.16
Regulating gate	R0+26.5	bottom	11.56	10.6	10.28	1341.18
Regulating gate	R0+33.5	bottom	10.6	12.52	9.64	1341.15
Regulating gate	R0+43.7	bottom	16.36	22.12	11.56	1341.15
Regulating gate	R0+61.4	bottom	16.04	18.6	14.44	1341.12
Regulating gate	R0+91.4	bottom	19.24	19.88	17.32	1341.03
Regulating gate	R0+121.4	bottom	23.4	25.32	22.12	1341.03
Regulating gate	R0+151.4	bottom	31.08	33.32	31.04	1340.91
Regulating gate	R0+181.4	bottom	32.68	32.36	32.68	1340.91
Regulating gate	R0+211	bottom	33.96	34.92	32.36	1340.92
scenarios	14
	Station Number(m)	Measuring point positions	Model Flow Velocity(cm/s)			water surface elevation (m)
			left	middle	right
Tailrace channel	T0+00	surface	/	20.52	/	1342.05
Tailrace channel		bottom	/	21.16	/
Tailrace channel	T0+33	surface	13.8	15.72	3.56	1342.02
Tailrace channel		bottom	10.28	14.12	3.88
Tailrace channel	T0+70	surface	19.56	18.28	18.6	1342.17
Tailrace channel		bottom	17.32	14.76	17.32
Tailrace channel	T0+100	surface	18.68	18.31	19.54	1342.18
Tailrace channel		bottom	14.52	14.96	17.45
Tailrace channel	T0+130	surface	14.2	18.6	20.85	1342.18
Tailrace channel		bottom	12.92	15.08	17.96
Regulating gate	T0+160/R0+00	surface	22.76	26.92	26.28	1342.03
Regulating gate		bottom	21.48	22.12	25.32
Regulating gate	R0+15.5	surface	20.84	26.92	27.24	1342.15
Regulating gate		bottom	21.8	20.2	26.92
Regulating gate	R0+26.5	surface	18.28	22.44	21.48	1342.2
Regulating gate		bottom	17.32	14.44	15.72
Regulating gate	R0+33.5	surface	16.36	22.76	19.88	1342.17
Regulating gate		bottom	16.36	18.6	17.32
Regulating gate	R0+43.7	surface	21.16	21.16	18.92	1342.14
Regulating gate		bottom	21.16	19.56	20.52
Regulating gate	R0+61.4	surface	17.64	20.2	20.2	1342.14
Regulating gate		bottom	17.96	20.2	20.84
Regulating gate	R0+91.4	surface	23.4	23.08	23.4	1342.11
Regulating gate		bottom	21.48	23.08	21.48
Regulating gate	R0+121.4	surface	29.8	29.8	30.76	1341.99
Regulating gate		bottom	27.88	27.88	25.96
Regulating gate	R0+151.4	surface	38.44	38.12	38.76	1341.96
Regulating gate		bottom	32.68	33	34.6
Regulating gate	R0+181.4	surface	40.36	40.04	40.36	1341.93
Regulating gate		bottom	34.92	34.92	30.76
Regulating gate	R0+211	surface	42.92	41.32	41.96	1341.85
Regulating gate		bottom	35.88	33.96	33
scenarios	15
	Station Number(m)	Measuring point positions	Model Flow Velocity(cm/s)			water surface elevation (m)
			left	middle	right
Tailrace channel	T0+00	surface	/	5.16	/	1342.17
Tailrace channel		bottom	/	3.88	/
Tailrace channel	T0+33	surface	30.12	17.32	4.84	1342.35
Tailrace channel		bottom	25	12.2	6.12
Tailrace channel	T0+70	surface	28.52	28.84	10.28	1342.29
Tailrace channel		bottom	23.72	22.44	4.52
Tailrace channel	T0+100	surface	24.56	28.01	16.54	1342.31
Tailrace channel		bottom	18.14	22.56	14.23
Tailrace channel	T0+130	surface	14.52	27.88	24.68	1342.34
Tailrace channel		bottom	15.48	23.4	22.12
Regulating gate	T0+160/R0+00	surface	22.76	32.04	27.88	1342.24
Regulating gate		bottom	21.16	25.96	28.52
Regulating gate	R0+15.5	surface	23.78	33.32	31.72	1342.3
Regulating gate		bottom	25.96	29.8	28.2
Regulating gate	R0+26.5	surface	16.68	25.32	23.4	1342.32
Regulating gate		bottom	14.76	19.24	16.04
Regulating gate	R0+33.5	surface	16.36	26.6	19.88	1342.32
Regulating gate		bottom	13.16	23.72	17
Regulating gate	R0+43.7	surface	20.52	26.08	21.8	1342.29
Regulating gate		bottom	23.08	24.04	15.08
Regulating gate	R0+61.4	surface	20.52	24.04	22.76	1342.29
Regulating gate		bottom	17.32	22.44	19.24
Regulating gate	R0+91.4	surface	25	27.88	27.56	1342.26
Regulating gate		bottom	21.08	23.72	23.72
Regulating gate	R0+121.4	surface	32.36	33.96	33.96	1342.14
Regulating gate		bottom	27.88	32.68	28.84
Regulating gate	R0+151.4	surface	41.96	43.56	44.2	1342.11
Regulating gate		bottom	36.52	39.08	40.04
Regulating gate	R0+181.4	surface	42.6	45.8	45.16	1342.14
Regulating gate		bottom	38.44	40.04	38.12
Regulating gate	R0+211	surface	47.08	46.76	47.72	1342.12
Regulating gate		bottom	38.78	37.8	38.76
scenarios	16
	Station Number(m)	Measuring point positions	Model Flow Velocity(cm/s)			water surface elevation (m)
			left	middle	right
Tailrace channel	T0+00	surface	/	22.44	/	1342.61
Tailrace channel		bottom	/	23.08	/
Tailrace channel	T0+33	surface	23.44	17.36	4.52	1343.01
Tailrace channel		bottom	17.32	14.76	3.24
Tailrace channel	T0+70	surface	22.44	21.48	17.32	1343.19
Tailrace channel		bottom	21.08	19.88	14.44
Tailrace channel	T0+100	surface	15.61	22.9	19.32	1343.14
Tailrace channel		bottom	12.31	20.17	15.46
Tailrace channel	T0+130	surface	11.24	24.04	21.16	1343.09
Tailrace channel		bottom	5.48	20.84	17.32
Regulating gate	T0+160/R0+00	surface	34.28	33.96	25.32	1342.96
Regulating gate		bottom	31.72	30.76	23.72
Regulating gate	R0+15.5	surface	30.12	36.2	18.6	1342.93
Regulating gate		bottom	35.24	33.32	36.2
Regulating gate	R0+26.5	surface	26.28	32.68	14.44	1342.98
Regulating gate		bottom	23.72	20.2	22.12
Regulating gate	R0+33.5	surface	25.96	32.04	13.8	1342.95
Regulating gate		bottom	24.36	25.32	21.8
Regulating gate	R0+43.7	surface	29.8	30.76	18.28	1343.07
Regulating gate		bottom	30.44	27.24	34.68
Regulating gate	R0+61.4	surface	25.32	26.6	21.48	1343.04
Regulating gate		bottom	23.08	24.04	19.24
Regulating gate	R0+91.4	surface	29.8	30.4	25.64	1342.86
Regulating gate		bottom	26.92	27.88	23.4
Regulating gate	R0+121.4	surface	37.16	36.2	34	1342.83
Regulating gate		bottom	33	33	29.48
Regulating gate	R0+151.4	surface	44.2	47.08	46.12	1342.71
Regulating gate		bottom	36.2	42.28	41.32
Regulating gate	R0+181.4	surface	47.08	48.68	47.08	1342.74
Regulating gate		bottom	39.72	42.6	39.72
Regulating gate	R0+211	surface	49.64	48.04	48.04	1342.72
Regulating gate		bottom	44.2	41	38.44
